# Supplementary material for: Practical Protocol for Comprehensively Evaluating Sulfur-Fumigation of Baizhi Based on Metabolomics, Pharmacology, and Cytotoxicity
Source: Front Pharmacol. 2022 Jan 25;12:799504. doi: 10.3389/fphar.2021.799504 (PMC8822044; doi:10.3389/fphar.2021.799504)
Supplement: Supplementary file 1 [file DataSheet3.xlsx]

## Sheet: MTC
			MTC of extraction-N and OXH-N in zebrafish inflammation model（n=30）
	groups	concentration（µg/mL）	number of deaths	death rate（%）	toxic phenotype	remarks
	normal control	-	0	0	No obvious abnormality is found	-
	model control	-	0	0	No obvious abnormality is found	-
	OXH-N (μg/mL)	125	0	0	Similar to the model control group	-
		250	0	0	Similar to the model control group	-
		500	0	0	Similar to the model control group	-
		1000	0	0	Similar to the model control group	Drug precipitation
		2000	0	0	The state was worse than that of the model control group	Drug precipitation
	extraction-N (μg/mL)	125	0	0	Similar to the model control group	-
		250	0	0	Similar to the model control group	-
		500	0	0	Similar to the model control group	-
		1000	0	0	Similar to the model control group	Drug precipitation
		2000	0	0	The state was worse than that of the model control group	Drug precipitation
	Result：Under the experimental conditions，Maximum tolerated concentration (MTC) of OXH-N and extraction-N were 500 µg/mL。

## Sheet: Anti-inflammatory effect
			Quantitative results of the effects among each experimental group demonstrating zebrafish inflammation (n = 10)
					OXH-S (μg/mL)			OXH-N (μg/mL)			extraction-N (μg/mL)			extraction-S (μg/mL)
evaluating indicator	No	normal control	model control	indomethacin 17.9 μg/mL	55.6	167	500	55.6	167	500	55.6	167	500	55.6	167	500
Neutrophil number	1	3	14	11	26	11	9	15	8	6	17	17	11	12	13	9
	2	5	22	9	26	11	6	10	14	8	11	12	12	21	8	16
	3	8	15	8	11	8	9	17	21	14	19	16	7	16	14	12
	4	9	13	12	12	17	7	15	8	9	11	8	10	18	12	12
	5	3	17	10	21	10	7	17	7	11	24	23	16	19	17	11
	6	4	21	10	23	19	6	17	16	15	25	12	9	15	11	13
	7	4	13	10	13	20	8	19	13	13	12	10	12	9	13	14
	8	4	19	10	11	22	9	28	4	9	18	26	12	13	15	11
	9	3	22	8	14	10	7	11	19	7	15	15	8	9	17	9
	10	5	23	11	15	11	5	14	19	7	22	8	9	13	19	17
	mean	4.8	17.9	9.9	17.2	13.9	7.3	16.3	12.9	9.9	17.4	14.7	10.6	14.5	13.9	12.4
	mean	4.8	17.9	9.9	17.2	13.9	7.3	16.3	12.9	9.9	17.4	14.7	10.6	14.5	13.9	12.4
	SE	0.663325	1.26007	0.406885	1.94251	1.59478	0.448454	1.57092	1.86458	1.00499	1.64114	1.91514	0.819214	1.28452	1.02686	0.845905
	Extinction effect of inflammation（%)			44.6927	3.91061	22.3464	59.2179	8.93855	27.933	44.6927	2.7933	17.8771	40.7821	18.9944	22.3464	30.7263
	p (compared with model control group)	<0.001		<0.001	>0.05	>0.05	<0.001	>0.05	>0.05	<0.01	>0.05	>0.05	<0.01	<0.05	<0.05	<0.01
