# Supplementary material for: Practical Protocol for Comprehensively Evaluating Sulfur-Fumigation of Baizhi Based on Metabolomics, Pharmacology, and Cytotoxicity
Source: Front Pharmacol. 2022 Jan 25;12:799504. doi: 10.3389/fphar.2021.799504 (PMC8822044; doi:10.3389/fphar.2021.799504)
Supplement: Supplementary file 3 [file DataSheet2.xlsx]

## Sheet: result analysis
	cell strain	concentration (μg/mL)	Growth inhibition rate (%)
			OXH-S			OXH-N			Extraction-N			Extraction-S
			repeat-1	repeat-2	repeat-3	repeat-1	repeat-2	repeat-3	repeat-1	repeat-2	repeat-3	repeat-1	repeat-2	repeat-3
	L02	50	10.58	14.03	17.3	17.22	20.64	22.83	19.41	15.75	17.91	14.81	16.62	14.64
		100	45.44	49.97	45.83	50.53	54.34	52.33	33.07	34.01	30.23	28.52	32.21	25.12
		200	55.97	58.63	55.29	62.29	68.24	65.18	56.72	58.95	57.19	56.11	55.41	53.08
	PC12	200	15.51	11.1	15.43	22.69	24.61	25.52	12.84	10.11	12.59	9.08	9.92	11.34
		400	35.8	35.5	38.69	40.38	41.61	46.71	17.32	17.81	20.6	14.47	18.76	21.64
		800	48.13	49.18	44.07	56.5	60.63	57.3	23.42	20.54	28.51	22.46	22.88	27.82
	HK1	200	21.76	22.75	22.46	31.84	30.82	34.95	12.94	14.16	14.68	12.51	12.47	12.78
		400	47.35	48.5	48.92	50.81	54.34	55.66	26.22	30.85	25.72	25.27	25.57	24.96
		800	61.2	65.9	64.11	71.35	79.87	70.96	32.78	34.56	30.46	32.61	31.24	32
	cell strain	concentration (μg/mL)	OXH-S			OXH-N			Extraction-N			Extraction-S
			mean	SE	mean±SE	mean	SE	mean±SE	mean	SE	mean±SE	mean	SE	mean±SE
	L02	50	13.97	1.94013	13.97±1.94	20.23	1.63239	20.23±1.63	17.69	1.06226	17.69±1.06	15.3567	0.63357	15.36±0.63
		100	47.08	1.44938	47.08±1.45	52.4	1.10041	52.40±1.10	32.4367	1.13621	32.44±1.14	28.6167	2.04728	28.62±2.05
		200	56.63	1.01908	56.63±1.02	65.2367	1.71785	65.24±1.72	57.62	0.6787	57.62±0.68	54.8667	0.915903	54.87±0.92
	PC12	200	14.0133	1.45685	14.01±1.46	24.2733	0.834113	24.27±0.83	11.8467	0.871327	11.85±0.87	10.1133	0.659528	10.11±0.66
		400	36.6633	1.01703	36.66±1.02	42.9	1.93781	42.90±1.94	18.5767	1.02151	18.58±1.02	18.29	2.0831	18.29±2.08
		800	47.1267	1.5581	47.13±1.56	58.1433	1.2646	58.14±1.26	24.1567	2.33004	24.16±2.33	24.3867	1.72094	24.39±1.72
	HK1	200	22.3233	0.293844	22.32±0.29	32.5367	1.24207	32.54±1.24	13.9267	0.515666	13.93±0.52	12.5867	0.0973539	12.59±0.10
		400	48.2567	0.469267	48.26±0.47	53.6033	1.44771	53.60±1.45	27.5967	1.63306	27.60±1.63	25.2667	0.1761	25.27±0.18
		800	63.7367	1.36955	63.74±1.37	74.06	2.90718	74.06±2.91	32.6	1.18698	32.60±1.19	31.95	0.396274	31.95±0.40
	cell strain	concentration (μg/mL)	Growth inhibition rate (%)
			OXH-S	OXH-N	Extraction-N	Extraction-S
	L02	50	13.97±1.94	20.23±1.63	17.69±1.06	15.36±0.63
		100	47.08±1.45	52.40±1.10	32.44±1.14	28.62±2.05
		200	56.63±1.02	65.24±1.72	57.62±0.68	54.87±0.92
	PC12	200	14.01±1.46	24.27±0.83	11.85±0.87	10.11±0.66
		400	36.66±1.02	42.90±1.94	18.58±1.02	18.29±2.08
		800	47.13±1.56	58.14±1.26	24.16±2.33	24.39±1.72
	HK1	200	22.32±0.29	32.54±1.24	13.93±0.52	12.59±0.10
		400	48.26±0.47	53.60±1.45	27.60±1.63	25.27±0.18
		800	63.74±1.37	74.06±2.91	32.60±1.19	31.95±0.40
		Drug	Dose/µg*L-1	OXH-S VS OXH-N	Extraction-N VS Extraction-S
		L02	50	0.0690257	0.132283
			100	0.0430955	0.178125
			200	0.0125563	0.073135
		PC12	200	0.00362827	0.187889
			400	0.0464065	0.907624
			800	0.00536354	0.940527
		HK1	200	0.00132268	0.0630726
			400	0.0246002	0.229023
			800	0.0325157	0.630883

## Sheet: repeat-1
	L02 cell		OXH-S(μg/mL)			OXH-N(μg/mL)						L02 cell		extraction-N(μg/mL)			extraction-S(μg/mL)
		normal control	50	100	200	50	100	200					normal control	200	400	800	200	400	800
		1.1077	0.832	0.5039	0.455	0.8525	0.5423	0.3359					1.1742	0.8201	0.6881	0.3623	0.8425	0.6901	0.4903
		0.9223	0.893	0.5551	0.4418	0.8017	0.4988	0.3318					0.9432	0.768	0.6927	0.4901	0.8734	0.73	0.4492
		0.9613	0.9389	0.5742	0.4516	0.8529	0.4647	0.4398					0.9922	0.8798	0.6695	0.3986	0.8522	0.7332	0.4049
		1.0649	0.8372	0.4962	0.4119	0.7745	0.4603	0.3615					0.9751	0.8447	0.5684	0.5001	0.7966	0.6958	0.5031
		0.916	0.9033	0.5337	0.3966	0.8492	0.4614	0.4327					0.9138	0.8519	0.712	0.4838	0.9007	0.7932	0.4668
		0.9231	0.8673	0.5536	0.439	0.7492	0.4891	0.3215					1.0333	0.6967	0.7064	0.3757	0.8728	0.6695	0.3333
	L02 cell	Mean	±	SD		Relative cell survival rate (%)						L02 cell	Mean	±	SD		Relative cell survival rate (%)
	normal control	0.98255	±	0.0830528		100						normal control	1.0053	±	0.0923293		102.315
OXH-S(μg/mL)	50	0.878617	±	0.0411503		89.4221					extraction-N(μg/mL)	200	0.8102	±	0.0671333		82.4589
	100	0.536117	±	0.0308333		54.5638						400	0.67285	±	0.0533028		68.48
	200	0.43265	±	0.0232931		44.0334						800	0.4351	±	0.0629001		44.2827
OXH-N(μg/mL)	50	0.813333	±	0.0450387		82.7778					extraction-S(μg/mL)	200	0.856367	±	0.0355171		87.1576
	100	0.4861	±	0.0318196		49.4733						400	0.718633	±	0.0439344		73.1396
	200	0.370533	±	0.0526273		37.7114						800	0.441267	±	0.0631219		44.9104
	PC12 cell		OXH-S(μg/mL)			OXH-N(μg/mL)						PC12 cell		extraction-N(μg/mL)			extraction-S(μg/mL)
		normal control	200	400	800	200	400	800					normal control	200	400	800	200	400	800
		0.8163	0.7621	0.464	0.4156	0.6187	0.4559	0.3892					1.0042	0.8409	0.7888	0.6669	0.969	0.7963	0.7143
		0.7292	0.682	0.4131	0.3926	0.6746	0.5116	0.4188					1.1185	0.7785	0.9314	0.8081	0.9768	0.8275	0.7791
		0.8886	0.7041	0.6752	0.4392	0.6319	0.4947	0.3736					1.0064	0.8637	0.9207	0.7607	1.0008	0.8706	0.6824
		0.8882	0.6634	0.5211	0.4235	0.6885	0.5092	0.3027					0.8787	0.9872	0.7834	0.8093	0.8332	0.796	0.877
		0.8946	0.6754	0.5617	0.4583	0.678	0.5505	0.3517					0.9184	0.9932	0.845	0.8479	0.9804	0.9111	0.969
		0.815	0.7644	0.5952	0.4806	0.5987	0.478	0.3531					1.1716	0.8513	0.7725	0.7765	0.7838	1.014	0.7062
	PC12 cell	Mean	±	SD		Relative cell survival rate (%)						PC12 cell	Mean	±	SD		Relative cell survival rate (%)
	normal control	0.83865	±	0.0649904		100						normal control	1.0163	±	0.112539		121.183
OXH-S(μg/mL)	200	0.708567	±	0.0443824		84.489					extraction-N(μg/mL)	200	0.8858	±	0.0860519		105.622
	400	0.538383	±	0.0938276		64.1964						400	0.8403	±	0.0710945		100.197
	800	0.434967	±	0.0314524		51.8651						800	0.778233	±	0.0623155		92.796
OXH-N(μg/mL)	200	0.6484	±	0.0368647		77.3147					extraction-S(μg/mL)	200	0.924	±	0.0914251		110.177
	400	0.499983	±	0.0323306		59.6176						400	0.86925	±	0.0838286		103.649
	800	0.36485	±	0.0393794		43.5044						800	0.788	±	0.113168		93.9605
	HK2 cell		OXH-S(μg/mL)			OXH-N(μg/mL)						HK2 cell		extraction-N(μg/mL)			extraction-S(μg/mL)
		normal control	200	400	800	200	400	800					normal control	200	400	800	200	400	800
		0.6888	0.5406	0.4187	0.3076	0.4636	0.3599	0.256					0.9538	1.0513	0.8097	0.723	0.855	0.722	0.7074
		0.7231	0.6169	0.4364	0.3141	0.5127	0.3605	0.2031					1.0114	0.9	0.764	0.6473	0.8686	0.7642	0.6887
		0.8332	0.5544	0.3468	0.3035	0.4791	0.3253	0.1887					0.9994	0.8018	0.77	0.6222	1.0391	0.8689	0.6714
		0.7052	0.542	0.3825	0.2881	0.5792	0.3285	0.128					1.1382	0.8759	0.79	0.744	0.8445	0.6966	0.7997
		0.6436	0.6372	0.3913	0.2403	0.5093	0.4098	0.2446					1.1358	0.9541	0.7213	0.7174	0.8424	0.9369	0.6308
		0.7937	0.5417	0.3344	0.249	0.4469	0.3743	0.2366					1.0437	0.8863	0.78	0.7693	1.0468	0.7061	0.7358
	HK2 cell	Mean	±	SD		Relative cell survival rate (%)						HK2 cell	Mean	±	SD		Relative cell survival rate (%)
	normal control	0.731267	±	0.0700334		100						normal control	1.04705	±	0.0754097		143.183
OXH-S(μg/mL)	200	0.572133	±	0.0433146		78.2387					extraction-N(μg/mL)	200	0.911567	±	0.0841754		124.656
	400	0.385017	±	0.039606		52.6507						400	0.7725	±	0.0298204		105.639
	800	0.283767	±	0.031605		38.8048						800	0.703867	±	0.0571151		96.2531
OXH-N(μg/mL)	200	0.498467	±	0.0470907		68.1648					extraction-S(μg/mL)	200	0.916067	±	0.0987514		125.271
	400	0.359717	±	0.0312431		49.1909						400	0.78245	±	0.098504		106.999
	800	0.2095	±	0.0474226		28.6489						800	0.705633	±	0.0580006		96.4947

## Sheet: repeat-2
	L02 cell		OXH-S(μg/mL)			OXH-N(μg/mL)						L02 cell		extraction-N(μg/mL)			extraction-S(μg/mL)
		normal control	50	100	200	50	100	200					normal control	200	400	800	200	400	800
		1.1609	1.0028	0.4557	0.5412	0.8548	0.5318	0.4607					0.988	1.0057	0.7151	0.4459	0.911	0.6786	0.4842
		1.2408	1.0656	0.4994	0.5261	0.871	0.6234	0.2931					0.9924	0.6953	0.6754	0.406	0.8458	0.7766	0.462
		1.2451	0.9587	0.6123	0.3926	0.8824	0.4108	0.4039					1.0074	0.9119	0.6625	0.5106	0.8978	0.6479	0.4028
		1.2177	0.9897	0.7198	0.5014	1.0096	0.5401	0.3425					1.2144	0.8972	0.6718	0.4694	0.8362	0.6521	0.4683
		1.1181	0.8739	0.631	0.4228	0.9103	0.5102	0.3695					1.0693	0.9249	0.6596	0.3351	0.8227	0.7198	0.4274
		0.8918	1.0191	0.5213	0.4597	0.9272	0.5223	0.3138					0.9251	0.7855	0.7049	0.3769	0.8531	0.7257	0.5184
	L02 cell	Mean	±	SD		Relative cell survival rate (%)						L02 cell	Mean	±	SD		Relative cell survival rate (%)
	normal control	1.14573	±	0.13384		100						normal control	1.03277	±	0.100194		90.1402
OXH-S(μg/mL)	50	0.984967	±	0.0648583		85.9682					extraction-N(μg/mL)	200	0.870083	±	0.110981		75.9412
	100	0.57325	±	0.0982929		50.0335						400	0.68155	±	0.0230148		59.4859
	200	0.473967	±	0.0590473		41.368						800	0.423983	±	0.0640093		37.0054
OXH-N(μg/mL)	50	0.909217	±	0.0557534		79.3567					extraction-S(μg/mL)	200	0.8611	±	0.0352975		75.1571
	100	0.5231	±	0.0681221		45.6563						400	0.700117	±	0.0497731		61.1064
	200	0.363917	±	0.0616153		31.7628						800	0.460517	±	0.0409929		40.1941
	PC12 cell		OXH-S(μg/mL)			OXH-N(μg/mL)						PC12 cell		extraction-N			extraction-S
		normal control	200	400	800	200	400	800					normal control	200	400	800	200	400	800
		0.9338	0.8742	0.6345	0.4083	0.6257	0.5718	0.3186					0.9201	0.8883	0.7544	0.7277	0.9836	0.9063	0.7979
		0.8663	0.8502	0.663	0.6215	0.6534	0.571	0.341					1.0588	0.8651	0.7986	0.7717	0.9346	0.9245	0.7964
		0.9547	0.7359	0.6095	0.4399	0.7894	0.4848	0.2394					0.9175	0.9253	0.8605	0.8061	0.8189	0.7446	0.6961
		0.9162	0.8321	0.624	0.5355	0.7519	0.584	0.4469					1.0193	1.0054	0.8089	0.8149	0.9026	0.77	0.8536
		0.9936	0.7823	0.5965	0.3712	0.7426	0.5637	0.4783					1.1421	0.8937	0.8769	0.7786	0.8071	0.8411	0.7203
		0.9726	0.9367	0.5087	0.4884	0.687	0.5162	0.3953					0.9969	0.8647	0.8768	0.9123	1.0074	0.7324	0.8052
	PC12 cell	Mean	±	SD		Relative cell survival rate (%)						PC12 cell	Mean	±	SD		Relative cell survival rate (%)
	normal control	0.939533	±	0.0451377		100						normal control	1.00912	±	0.0857013		107.406
OXH-S(μg/mL)	200	0.835233	±	0.070309		88.8987					extraction-N(μg/mL)	200	0.907083	±	0.0530827		96.5462
	400	0.606033	±	0.05283		64.5037						400	0.82935	±	0.0499281		88.2725
	800	0.477467	±	0.0913465		50.8196						800	0.801883	±	0.0621858		85.3491
OXH-N(μg/mL)	200	0.708333	±	0.0631587		75.392					extraction-S(μg/mL)	200	0.909033	±	0.0830008		96.7537
	400	0.548583	±	0.0390931		58.3889						400	0.819817	±	0.0832729		87.2579
	800	0.369917	±	0.0881157		39.3724						800	0.77825	±	0.0586963		82.8337
	HK2 cell		OXH-S(μg/mL)			OXH-N(μg/mL)						HK2 cell		extraction-N			extraction-S
		normal control	200	400	800	200	400	800					normal control	200	400	800	200	400	800
		0.9724	0.9028	0.6557	0.4412	0.8112	0.5318	0.2607					1.1219	1.0209	0.7445	0.7596	0.8584	0.7078	0.7254
		1.196	0.9656	0.4994	0.3261	0.8341	0.6234	0.1931					0.8623	0.8152	0.8172	0.733	0.8783	0.7424	0.7821
		1.2326	0.8587	0.6123	0.4926	0.7032	0.4108	0.3039					1.011	0.9522	0.7006	0.7518	1.0531	0.8682	0.7978
		1.1925	0.8897	0.6198	0.3014	0.738	0.5401	0.2425					1.0662	0.9483	0.7583	0.6691	1.094	0.8126	0.7117
		1.1907	0.7739	0.631	0.4228	0.8112	0.5102	0.1695					1.1249	0.9365	0.7208	0.6345	0.8814	0.8303	0.6954
		1.089	0.9191	0.5213	0.3597	0.8572	0.5223	0.2138					1.2838	0.8811	0.7324	0.6862	0.8981	0.8544	0.7367
	HK2 cell	Mean	±	SD		Relative cell survival rate (%)						HK2 cell	Mean	±	SD		Relative cell survival rate (%)
	normal control	1.14553	±	0.0975136		100						normal control	1.07835	±	0.139739		94.1352
OXH-S	200	0.884967	±	0.0648583		77.2537					extraction-N(μg/mL)	200	0.9257	±	0.0701314		80.8095
	400	0.589917	±	0.0637351		51.4971						400	0.745633	±	0.0402575		65.0905
	800	0.390633	±	0.0735838		34.1006						800	0.7057	±	0.0501298		61.6045
OXH-N	200	0.792483	±	0.0592634		69.1803					extraction-S(μg/mL)	200	0.943883	±	0.102051		82.3968
	400	0.5231	±	0.0681221		45.6643						400	0.802617	±	0.0639765		70.0649
	800	0.230583	±	0.0486666		20.1289						800	0.741517	±	0.0402829		64.7311

## Sheet: repeat-3
	L02 cell		OXH-S(μg/mL)			OXH-N(μg/mL)						L02 cell		extraction-N(μg/mL)			extraction-S(μg/mL)
		normal control	50	100	200	50	100	200					normal control	200	400	800	200	400	800
		1.1369	0.8221	0.6991	0.3745	0.6808	0.3926	0.3144					0.931	0.8111	0.7635	0.3911	0.7914	0.6911	0.4434
		0.9846	0.7947	0.5869	0.3882	0.6788	0.4972	0.3715					1.0248	0.72	0.736	0.3995	0.8617	0.7765	0.5813
		0.9677	0.7861	0.5363	0.4712	0.8036	0.5386	0.2538					1.1051	0.7162	0.6156	0.5119	0.8148	0.7385	0.4577
		1.001	0.7873	0.4123	0.4189	0.7821	0.4647	0.3563					0.9019	0.8638	0.6564	0.4178	0.87	0.7609	0.3133
		0.9124	0.8183	0.4977	0.4783	0.8081	0.4016	0.3245					1.0054	0.7764	0.6346	0.4416	0.7406	0.6096	0.3056
		0.7957	0.7868	0.4084	0.4612	0.721	0.4695	0.3984					0.7891	0.8386	0.611	0.3028	0.8357	0.7347	0.5999
		Mean	±	SD		Relative cell survival rate (%)						L02 cell	Mean	±	SD		Relative cell survival rate (%)
	normal control	0.966383	±	0.111942		100						normal control	0.95955	±	0.110215		99.2929
OXH-S(μg/mL)	50	0.799217	±	0.0165919		82.7018					extraction-N(μg/mL)	200	0.787683	±	0.0612418		81.5084
	100	0.52345	±	0.110723		54.1659						400	0.669517	±	0.0647693		69.2807
	200	0.43205	±	0.0445629		44.7079						800	0.410783	±	0.0684085		42.5073
OXH-N(μg/mL)	50	0.745733	±	0.059781		77.1674					extraction-S(μg/mL)	200	0.819033	±	0.0482268		84.7524
	100	0.4607	±	0.0559008		47.6726						400	0.71855	±	0.0607193		74.3546
	200	0.336483	±	0.0508337		34.8188						800	0.4502	±	0.125977		46.5861
	PC12 cell		OXH-S(μg/mL)			OXH-N(μg/mL)						PC12 cell		extraction-N			extraction-S
		normal control	200	400	800	200	400	800					normal control	200	400	800	200	400	800
		0.532	0.403	0.425	0.3825	0.3823	0.2723	0.1559					1.0664	0.9747	0.8783	0.7247	1.0675	0.9847	0.866
		0.493	0.4351	0.3318	0.3917	0.4888	0.2988	0.1483					1.2868	0.9671	0.9502	0.7829	1.1745	0.9028	0.8648
		0.5389	0.4142	0.2216	0.2829	0.2947	0.2941	0.3555					1.1179	0.8928	0.7721	0.7037	1.0099	0.7951	0.8596
		0.5372	0.5262	0.3919	0.2845	0.4903	0.2891	0.3529					1.0346	1.1993	0.945	0.8348	0.9268	0.8972	0.7327
		0.6033	0.4344	0.3166	0.2992	0.2914	0.3	0.1253					1.2336	0.9358	0.9955	0.8659	0.9349	0.7962	0.8191
		0.5673	0.5539	0.319	0.1892	0.4891	0.2891	0.2592					1.0572	0.9714	0.8555	0.9465	0.9119	0.9498	0.7635
		Mean	±	SD		Relative cell survival rate (%)						PC12 cell	Mean	±	SD		Relative cell survival rate (%)
	normal control	0.545283	±	0.0370587		100						normal control	1.13275	±	0.103794		207.736
OXH-S(μg/mL)	200	0.461133	±	0.0629507		84.5677					extraction-N(μg/mL)	200	0.990183	±	0.107048		181.591
	400	0.334317	±	0.0704261		61.3106						400	0.899433	±	0.080589		164.948
	800	0.305	±	0.074666		55.9342						800	0.80975	±	0.0913038		148.501
OXH-N(μg/mL)	200	0.4061	±	0.0969024		74.475					extraction-S(μg/mL)	200	1.00425	±	0.102327		184.17
	400	0.290567	±	0.0100721		53.2873						400	0.887633	±	0.0781417		162.784
	800	0.23285	±	0.104677		42.7026						800	0.817617	±	0.0573959		149.943
	HK2 cell		OXH-S(μg/mL)			OXH-N(μg/mL)						HK2 cell		extraction-N			extraction-S
		normal control	200	400	800	200	400	800					normal control	200	400	800	200	400	800
		0.532	0.4461	0.2846	0.2142	0.4251	0.2925	0.1531					1.1266	0.8204	0.83	0.7631	0.9111	0.8863	0.6691
		0.493	0.3925	0.3027	0.135	0.432	0.1917	0.15					0.9666	0.897	0.7487	0.6683	0.989	0.8061	0.6911
		0.5389	0.4731	0.3935	0.12	0.2221	0.2829	0.1591					1.0427	1.0025	0.7598	0.6405	0.7944	0.7959	0.7621
		0.5372	0.4139	0.2528	0.2134	0.4	0.2045	0.1699					1.0439	0.9257	0.8146	0.7353	0.8514	0.8068	0.767
		0.6033	0.3192	0.1758	0.2217	0.3211	0.2892	0.16					1.0135	0.818	0.8175	0.8094	1.0224	0.7346	0.5907
		0.5673	0.4922	0.2617	0.27	0.3281	0.19	0.1579					1.0577	0.8699	0.6725	0.7305	0.884	0.6613	0.7704
		Mean	±	SD		Relative cell survival rate (%)						HK2 cell	Mean	±	SD		Relative cell survival rate (%)
	normal control	0.545283	±	0.0370587		100						normal control	1.04183	±	0.0527352		191.063
OXH-S(μg/mL)	200	0.422833	±	0.0626412		77.5438					extraction-N(μg/mL)	200	0.888917	±	0.069864		163.019
	400	0.278517	±	0.0711869		51.0774						400	0.77385	±	0.0597		141.917
	800	0.195717	±	0.0570386		35.8927						800	0.724517	±	0.0617496		132.87
OXH-N(μg/mL)	200	0.354733	±	0.0805019		65.0549					extraction-S(μg/mL)	200	0.908717	±	0.0852519		166.65
	400	0.2418	±	0.0511683		44.3439						400	0.781833	±	0.0762662		143.381
	800	0.158333	±	0.00684359		29.0369						800	0.7084	±	0.0719148		129.914

## Sheet: preliminary screening
	OXH-N浓度设置1,100,200,400,600.800.1000 mg/L进行初筛，根据初筛结果，进行复筛。
Preliminary screening	L02 cell	OXH-N(μg/mL)
		normal control	1	100	200	400	600	800	1000
		1.0028	0.9412	0.6557	0.5318	0.2607	0.2429	0.19	0.203
		1.0656	0.9261	0.4994	0.6234	0.1931	0.142	0.1787	0.1713
		0.9587	0.9926	0.6123	0.4108	0.3039	0.227	0.1824	0.18
		0.9897	0.9014	0.6198	0.5401	0.2425	0.1563	0.18	0.192
		0.8739	0.9228	0.631	0.5102	0.1695	0.1531	0.158	0.1919
		1.0191	0.8597	0.5213	0.5223	0.2138	0.2343	0.2154	0.1818
		Mean	±	SD
	normal control	0.984967	±	0.0648583
	1	0.923967	±	0.0439384
	100	0.589917	±	0.0637351
	200	0.5231	±	0.0681221
	400	0.230583	±	0.0486666
	600	0.1926	±	0.0466704
	800	0.184083	±	0.0186792
	1000	0.186667	±	0.0111971
	PC12 cell	OXH-N(μg/mL)
		normal control	1	100	200	400	600	800	1000
		0.9788	0.9008	0.9151	0.926	0.6958	0.4837	0.4508	0.4833
		0.9012	0.8783	0.9026	0.7738	0.7642	0.6744	0.4314	0.3945
		0.937	0.9534	0.8543	0.7679	0.6681	0.6651	0.4225	0.3836
		0.8329	0.9034	0.8745	0.6774	0.7836	0.6557	0.4813	0.3268
		0.9732	0.9003	0.9429	0.8532	0.7171	0.5326	0.5611	0.327
		0.8985	0.8989	0.8542	0.7534	0.6543	0.5398	0.4385	0.3694
		Mean	±	SD
	normal control	0.920267	±	0.0547327
	1	0.90585	±	0.0250224
	100	0.8906	±	0.0357251
	200	0.79195	±	0.0862979
	400	0.71385	±	0.051722
	600	0.591883	±	0.0826717
	800	0.464267	±	0.0516464
	1000	0.380767	±	0.0576926
	HK2 cell	OXH-N(μg/mL)
		normal control	1	100	200	400	600	800	1000
		0.9609	0.9362	0.9221	0.7876	0.578	0.4716	0.4541	0.2217
		0.9408	0.8892	0.9372	0.76	0.7009	0.5803	0.4457	0.2113
		0.9451	0.9196	0.8536	0.8434	0.6566	0.4624	0.4588	0.2616
		1.0177	0.8662	0.9123	0.7136	0.6203	0.4807	0.5464	0.2143
		1.0181	0.8018	0.8838	0.6784	0.8223	0.513	0.5433	0.2057
		0.8918	0.7184	0.7735	0.5515	0.683	0.5218	0.4435	0.3284
		Mean	±	SD
	normal control	0.9624	±	0.048812
	1	0.855233	±	0.081916
	100	0.880417	±	0.0602331
	200	0.722417	±	0.101515
	400	0.67685	±	0.0838465
	600	0.504967	±	0.0436741
	800	0.481967	±	0.0490339
	1000	0.2405	±	0.0474872

## Sheet: rescreening-OXH-N
	Rescreening	L02 cell	OXH-N(μg/mL)
			normal control	50	100	200	400	800
			1.1609	1.0028	0.6557	0.5318	0.2412	0.2607
			1.2408	1.0656	0.4994	0.6234	0.2261	0.1931
			1.2451	0.9587	0.6123	0.4108	0.3926	0.3039
			1.2177	0.9897	0.6198	0.5401	0.2014	0.2425
			1.1181	0.8739	0.631	0.5102	0.3228	0.1695
			0.8918	1.0191	0.5213	0.5223	0.2597	0.2138
			Mean	±	SD		Relative cell survival rate (%)
		normal control	1.14573	±	0.13384		100
		50	0.984967	±	0.0648583		85.9682
		100	0.589917	±	0.0637351		51.4881
		200	0.5231	±	0.0681221		45.6563
		400	0.273967	±	0.0711237		23.9119
		800	0.230583	±	0.0486666		20.1254
		PC12 cell	OXH-N(μg/mL)
			normal control	50	100	200	400	800
			0.7855	0.5871	0.5904	0.4564	0.5413	0.3992
			0.8182	0.6683	0.5836	0.5523	0.412	0.3776
			0.8194	0.739	0.4859	0.5909	0.4594	0.3547
			0.8616	0.6158	0.6377	0.5074	0.4871	0.4033
			0.6187	0.5972	0.5833	0.4785	0.5045	0.492
			0.7048	0.4525	0.5956	0.4658	0.4443	0.4674
			Mean	±	SD		Relative cell survival rate (%)
		normal control	0.768033	±	0.0900155		100
		50	0.609983	±	0.0954652		79.4215
		100	0.579417	±	0.0501147		75.4416
		200	0.50855	±	0.0531923		66.2146
		400	0.474767	±	0.0459715		61.8159
		800	0.4157	±	0.0530909		54.1253
		HK2 cell	OXH-N(μg/mL)
			normal control	50	100	200	400	800
			0.8432	0.7422	0.5954	0.5357	0.4586	0.2313
			0.7686	0.7261	0.6174	0.6755	0.3023	0.2337
			0.8024	0.7162	0.6628	0.5303	0.4872	0.2773
			0.8561	0.7287	0.6556	0.7031	0.3592	0.2606
			0.9194	0.6125	0.6039	0.4722	0.4133	0.2504
			0.8097	0.6579	0.6934	0.5964	0.4163	0.2718
			Mean	±	SD		Relative cell survival rate (%)
		normal control	0.833233	±	0.0524002		100
		50	0.697267	±	0.0508567		83.682
		100	0.638083	±	0.03846		76.5792
		200	0.585533	±	0.0899028		70.2724
		400	0.40615	±	0.0670274		48.7438
		800	0.254183	±	0.0192012		30.5057

## Sheet: rescreening-extraction-N
			Rescreening	L02 cell	extraction-N(μg/mL)
					normal control	50	100	200	400	800
					0.9883	0.905	0.8768	0.7934	0.6859	0.3332
					0.8576	0.8683	0.8634	0.7854	0.7529	0.4185
					0.9069	1.115	0.9813	0.936	0.6035	0.4974
					0.9251	0.9251	0.7697	0.905	0.781	0.5031
					0.894	0.8371	0.6646	0.7321	0.7416	0.4775
					0.9022	0.7705	0.8898	0.7678	0.8512	0.4907
				L02 cell	Mean	±	SD		Relative cell survival rate (%)
				normal control	0.91235	±	0.0433543		100
				50	0.9035	±	0.11708		99.03
				100	0.840933	±	0.10959		92.1722
				200	0.81995	±	0.0812859		89.8723
				400	0.736017	±	0.084474		80.6726
				800	0.4534	±	0.0663992		49.6958
				PC12 cell	extraction-N(μg/mL)
					normal control	50	100	200	400	800
					1.01	0.869	0.8368	0.7587	0.9231	0.756
					0.9547	0.8049	0.8574	1.0117	0.8166	0.612
					1.0453	1.0504	0.8551	0.8016	0.8035	0.7281
					1.0389	0.8822	0.9751	0.8962	0.7555	0.8144
					0.8373	0.9869	0.9344	0.9405	0.9323	0.7996
					1.0622	0.9418	0.8696	0.7994	0.7843	0.7846
				PC12 cell	Mean	±	SD		Relative cell survival rate (%)
				normal control	0.9914	±	0.0843964		100
				50	0.922533	±	0.0885374		93.0536
				100	0.888067	±	0.0542552		89.577
				200	0.868017	±	0.097737		87.5546
				400	0.835883	±	0.0740888		84.3134
				800	0.749117	±	0.0739724		75.5615
				HK2 cell	extraction-N(μg/mL)
					normal control	50	100	200	400	800
					1.1674	0.9061	0.8254	0.7403	0.7575	0.7854
					1.0587	1.0366	0.9456	0.969	0.7939	0.6303
					1.1018	0.9516	0.9356	0.9096	0.745	0.6874
					1.0057	0.8164	0.9548	0.9643	0.8334	0.6795
					0.8718	1.0323	0.9383	0.8418	0.6808	0.6895
					1.1748	0.8374	0.8646	0.8931	0.8481	0.76
				HK2 cell	Mean	±	SD		Relative cell survival rate (%)
				normal control	1.06337	±	0.113809		100
				50	0.930067	±	0.0941768		87.4643
				100	0.910717	±	0.0528127		85.6447
				200	0.88635	±	0.0858005		83.3532
				400	0.77645	±	0.0619333		73.0181
				800	0.70535	±	0.0570417		66.3318
